# Supplementary material for: Impact of Short-Chain Perfluoropropylene Oxide Acids on Biochemical and Behavioural Parameters in Eisenia fetida (Savigny, 1826)
Source: J Xenobiot. 2024 Dec 26;15(1):2. doi: 10.3390/jox15010002 (PMC11755600; doi:10.3390/jox15010002)
Supplement: Supplementary file 1 [file jox-15-00002-s001.zip]

Archive with 1 entries (1 files):
- jox-3328346-supplementary.pdf
